# Supplementary material for: Identification of Genes Associated with the Pan-Vibrios Resistance (PVR) Trait of Pacific White Shrimp (Litopenaeus vannamei) Using a Genome-Wide Association Study
Source: Biology (Basel). 2026 Jan 23;15(3):208. doi: 10.3390/biology15030208 (PMC12896980; doi:10.3390/biology15030208)
Supplement: Supplementary file 1 [file biology-15-00208-s001.zip › Table S2.xlsx]

## Sheet: Sheet1
Number of SNPs	Chr	Position	P value	-log10P	Allele	MAF	GeneID	nr_annotation
1	NW_020872572.1	73928	1.1502e-05	4.94	G/T	0.2	LOC113829823	LOW QUALITY PROTEIN: 2-hydroxyacyl-CoA lyase 1-like
2	NW_020870301.1	478259	2.1044e-05	4.68	T/C	0.24	LOC113817518	putative furin-like protease 1, isoform 1-CRR isoform X1, partial
3	NW_020871141.1	189460	6.873e-05	4.16	C/A	0.25	LOC113824742	protein split ends-like, partial
4	NW_020870347.1	162844	9.4191e-05	4.03	C/T	0.47	LOC113817988	CUGBP Elav-like family member 2
5	NW_020872601.1	475479	0.00011572	3.94	G/A	0.21	LOC113830039	uncharacterized protein LOC113830039
6	NW_020871314.1	438087	0.00029708	3.53	A/G	0.42	LOC113825230	evolutionarily conserved signaling intermediate in Toll pathway, mitochondrial-like
7	NW_020871314.1	438107	0.00029708	3.53	A/G	0.42	LOC113825230	evolutionarily conserved signaling intermediate in Toll pathway, mitochondrial-like
8	NW_020868556.1	307300	0.00033549	3.47	G/A	0.23	LOC113821950	LOW QUALITY PROTEIN: G protein-activated inward rectifier potassium channel 3-like
9	NW_020871141.1	189500	0.0003616	3.44	T/A	0.24	LOC113824742	protein split ends-like, partial
10	NW_020871141.1	189542	0.0003616	3.44	A/G	0.24	LOC113824742	protein split ends-like, partial
11	NW_020871450.1	397452	0.00036343	3.44	C/T	0.23	LOC113825686	coiled-coil domain-containing protein 43-like
12	NW_020869206.1	192546	0.0003836	3.42	G/A	0.36	LOC113807596	xanthine dehydrogenase/oxidase-like
13	NW_020869084.1	636885	0.00040244	3.4	A/T	0.42	LOC113806331	uncharacterized protein LOC113806331
14	NW_020870327.1	182255	0.00043826	3.36	T/A	0.35	LOC113817805	hypothetical protein C7M84_014733
15	NW_020872700.1	151951	0.00046073	3.34	G/A	0.21	LOC113800223	glycogen phosphorylase-like
16	NW_020870727.1	89198	0.00051337	3.29	A/T	0.22	LOC113821209	28S ribosomal protein S18b, mitochondrial-like
17	NW_020869063.1	437777	0.00054237	3.27	C/T	0.4	LOC113806125	ribosome biogenesis protein TSR3 homolog
18	NW_020869063.1	437836	0.00054237	3.27	C/T	0.4	LOC113806125	ribosome biogenesis protein TSR3 homolog
19	NW_020871314.1	438042	0.00057541	3.24	A/G	0.42	LOC113825230	evolutionarily conserved signaling intermediate in Toll pathway, mitochondrial-like
20	NW_020869063.1	437867	0.00058943	3.23	T/A	0.39	LOC113806125	ribosome biogenesis protein TSR3 homolog
21	NW_020872859.1	401680	0.00063749	3.2	T/C	0.3	LOC113801952	hypothetical protein C7M84_024867, partial
22	NW_020869084.1	636886	0.0006345	3.2	C/A	0.41	LOC113806331	uncharacterized protein LOC113806331
23	NW_020869615.1	914143	0.00062926	3.2	T/C	0.42	LOC113811249	uncharacterized protein LOC113811249 isoform X1
24	NW_020870839.1	504910	0.00064124	3.19	C/T	0.35	LOC113822175	transformer-2 protein homolog alpha-like
25	NW_020869696.1	635323	0.0006505	3.19	T/C	0.28	LOC113811875	HEAT repeat-containing protein 1-like
26	NW_020870727.1	89185	0.00077673	3.11	A/G	0.23	LOC113821209	28S ribosomal protein S18b, mitochondrial-like
27	NW_020869018.1	512623	0.00086767	3.06	A/G	0.24	LOC113805599	SET domain-containing protein SmydA-8-like
28	NW_020868330.1	208391	0.0009433	3.03	T/G	0.26	LOC113829963	sprouty-related, EVH1 domain-containing protein 2-like
29	NW_020869433.1	403952	0.0010139	2.99	A/G	0.44	LOC113809581	E3 ubiquitin-protein ligase HUWE1-like
30	NW_020870722.1	267230	0.0011556	2.94	T/C	0.34	LOC113821188	uncharacterized protein LOC113821188
31	NW_020869206.1	192635	0.0012105	2.92	A/T	0.36	LOC113807596	xanthine dehydrogenase/oxidase-like
32	NW_020870241.1	138835	0.0012481	2.9	G/A	0.43	LOC113817045	syntaxin-7-like
33	NW_020868927.1	207681	0.001284	2.89	T/G	0.48	LOC113804907	uncharacterized protein LOC113804907
34	NW_020870347.1	162876	0.0013542	2.87	C/T	0.29	LOC113817988	CUGBP Elav-like family member 2
35	NW_020868403.1	167307	0.001395	2.86	C/T	0.36	LOC113807228	lysine-specific histone demethylase 1A-like isoform X1
36	NW_020868695.1	674581	0.0013861	2.86	A/G	0.48	LOC113802988	potassium voltage-gated channel subfamily H member 6-like
37	NW_020869696.1	635082	0.0014073	2.85	G/A	0.45	LOC113811875	HEAT repeat-containing protein 1-like
38	NW_020868364.1	176485	0.0014359	2.84	A/G	0.34	LOC113804796	GAS2-like protein 1
39	NW_020871005.1	453541	0.001441	2.84	G/A	0.25	LOC113823610	LOW QUALITY PROTEIN: calpain-9-like
40	NW_020868330.1	208383	0.0014865	2.83	A/C	0.26	LOC113829963	sprouty-related, EVH1 domain-containing protein 2-like
41	NW_020869873.1	248559	0.0014992	2.82	G/C	0.24	LOC113813439	stomatin-like protein 2, mitochondrial
42	NW_020869873.1	248572	0.0014992	2.82	A/G	0.25	LOC113813439	stomatin-like protein 2, mitochondrial
43	NW_020872700.1	178804	0.0015328	2.81	G/A	0.43	LOC113800224	cyclin-F-like
44	NW_020870327.1	182272	0.0015339	2.81	G/A	0.26	LOC113817805	hypothetical protein C7M84_014733
45	NW_020869714.1	317351	0.0016373	2.79	C/T	0.26	LOC113812030	putative M-phase phosphoprotein 8
46	NW_020868330.1	208279	0.001733	2.76	T/C	0.26	LOC113829963	sprouty-related, EVH1 domain-containing protein 2-like
47	NW_020871314.1	444669	0.0017763	2.75	T/C	0.41	LOC113825230	evolutionarily conserved signaling intermediate in Toll pathway, mitochondrial-like
48	NW_020870536.1	21152	0.001804	2.74	G/A	0.21	LOC113819580	Phosphatidylglycerophosphate synthase 1
49	NW_020871297.1	25231	0.0018209	2.74	T/G	0.23	LOC113825191	dystrophin-like
50	NW_020869537.1	850484	0.0018793	2.73	T/G	0.39	LOC113810588	LOW QUALITY PROTEIN: homeobox protein six1-like
51	NW_020872915.1	990978	0.0018488	2.73	A/G	0.29	LOC113802433	protein FRG1-like
52	NW_020868734.1	291057	0.0019289	2.71	A/T	0.26	LOC113803254	longitudinals lacking protein, isoforms H/M/V-like isoform X6
53	NW_020868864.1	450675	0.0019659	2.71	T/C	0.34	LOC113804320	SNARE-associated protein Snapin-like
54	NW_020869841.1	371350	0.0020114	2.7	G/A	0.2	LOC113813126	diphosphoinositol polyphosphate phosphohydrolase 1-like
55	NW_020870603.1	503517	0.0019791	2.7	C/A	0.23	LOC113820095	hypothetical protein C7M84_016557
56	NW_020870603.1	503518	0.0019791	2.7	T/A	0.23	LOC113820095	hypothetical protein C7M84_016557
57	NW_020868512.1	351473	0.0020802	2.68	G/A	0.37	LOC113818853	gamma-soluble NSF attachment protein-like
58	NW_020871007.1	481571	0.0020876	2.68	C/T	0.35	LOC113823632	inositol hexakisphosphate kinase 1-like
59	NW_020868447.1	906126	0.0020842	2.68	C/T	0.22	LOC113812304	uncharacterized protein LOC113812304
60	NW_020869908.1	620446	0.0021158	2.67	A/G	0.45	LOC113813763	putative carbohydrate sulfotransferase 11-like isoform X2
61	NW_020869750.1	832923	0.0021383	2.67	G/A	0.33	LOC113812339	keratin-associated protein 5-5-like
62	NW_020869970.1	336168	0.0021759	2.66	G/T	0.23	LOC113814264	ER membrane protein complex subunit 4-like isoform X1
63	NW_020871525.1	358797	0.0021854	2.66	G/A	0.48	LOC113825899	transient receptor potential cation channel subfamily A member 1 homolog
64	NW_020869027.1	101082	0.0022165	2.65	G/A	0.22	LOC113805687	molybdate-anion transporter-like isoform X1
65	NW_020870645.1	429623	0.0022198	2.65	G/A	0.25	LOC113820491	transmembrane protein 234 homolog
66	NW_020868569.1	53022	0.0023574	2.63	T/A	0.33	LOC113822899	cytochrome P450 3A41-like isoform X2
67	NW_020868403.1	167413	0.0023344	2.63	T/C	0.21	LOC113807228	lysine-specific histone demethylase 1A-like isoform X1
68	NW_020869194.1	496575	0.002354	2.63	A/G	0.5	LOC113807501	putative girdin-like isoform X1
69	NW_020872700.1	128280	0.0024189	2.62	A/C	0.46	LOC113800227	myeloperoxidase-like
70	NW_020869878.1	13321	0.002479	2.61	T/C	0.42	LOC113813459	uncharacterized protein LOC113813459
71	NW_020868403.1	167262	0.0024699	2.61	A/G	0.33	LOC113807228	lysine-specific histone demethylase 1A-like isoform X1
72	NW_020871314.1	438048	0.0024488	2.61	G/T	0.29	LOC113825230	evolutionarily conserved signaling intermediate in Toll pathway, mitochondrial-like
73	NW_020869892.1	1019173	0.0024822	2.61	A/G	0.29	LOC113813597	sodium-dependent nutrient amino acid transporter 1-like
74	NW_020870232.1	390918	0.0024866	2.6	G/A	0.29	LOC113817009	aprataxin and PNK-like factor
75	NW_020869750.1	832865	0.0025271	2.6	C/T	0.23	LOC113812339	keratin-associated protein 5-5-like
76	NW_020869696.1	635340	0.0025518	2.59	T/A	0.41	LOC113811875	HEAT repeat-containing protein 1-like
77	NW_020869696.1	635341	0.002648	2.58	G/A	0.41	LOC113811875	HEAT repeat-containing protein 1-like
78	NW_020868937.1	79170	0.0026652	2.57	C/T	0.28	LOC113804991	iron-sulfur cluster co-chaperone protein HscB, mitochondrial-like
79	NW_020868802.1	163318	0.0026718	2.57	G/T	0.22	LOC113803786	Angiotensin-converting enzyme
80	NW_020869427.1	308038	0.0027083	2.57	T/A	0.24	LOC113809434	uncharacterized protein LOC113809434 isoform X1
81	NW_020869970.1	336011	0.0026864	2.57	G/A	0.25	LOC113814264	ER membrane protein complex subunit 4-like isoform X1
82	NW_020868493.1	367757	0.0026802	2.57	T/A	0.3	LOC113817176	protease inhibitor 2-like
83	NW_020869246.1	658748	0.0026917	2.57	A/G	0.22	LOC113807977	transmembrane protein 19-like isoform X1
84	NW_020870543.1	17163	0.0027285	2.56	G/A	0.43	LOC113819619	uncharacterized protein LOC113819619
85	NW_020868671.1	20828	0.0027807	2.56	T/C	0.28	LOC113801932	hypothetical protein C7M84_002556
86	NW_020868736.1	64865	0.0027618	2.56	T/A	0.21	LOC113803281	cytospin-A-like isoform X1
87	NW_020872734.1	272320	0.0027746	2.56	A/C	0.24	LOC113800540	methylmalonyl-CoA mutase, mitochondrial-like
88	NW_020869527.1	802674	0.002736	2.56	C/T	0.25	LOC113810417	prickle planar cell polarity protein 3-like
89	NW_020869509.1	27496	0.0027986	2.55	G/A	0.24	LOC113810249	discoidin domain-containing receptor 2-like, partial
90	NW_020869834.1	73313	0.0028349	2.55	T/C	0.48	LOC113813074	LOW QUALITY PROTEIN: pyridine nucleotide-disulfide oxidoreductase domain-containing protein 1-like
91	NW_020870384.1	327195	0.0028281	2.55	A/G	0.21	LOC113818337	uncharacterized protein LOC113818337 isoform X3
92	NW_020869405.1	88256	0.0029569	2.53	G/C	0.28	LOC113809218	cryptochrome precursor
93	NW_020870582.1	165399	0.0029247	2.53	T/A	0.21	LOC113819876	spermidine synthase-like
94	NW_020870556.1	190198	0.0029299	2.53	T/G	0.2	LOC113819725	uncharacterized protein LOC113819725
95	NW_020872883.1	325010	0.0029794	2.53	C/T	0.27	LOC113802248	LOW QUALITY PROTEIN: sodium-dependent phosphate transport protein 2B-like
96	NW_020870839.1	784121	0.0029241	2.53	A/T	0.24	LOC113822155	bolA-like protein DDB_G0274169 isoform X1
97	NW_020870839.1	784124	0.0029241	2.53	A/T	0.24	LOC113822155	bolA-like protein DDB_G0274169 isoform X1
98	NW_020869527.1	802865	0.0029542	2.53	A/G	0.46	LOC113810417	prickle planar cell polarity protein 3-like
99	NW_020871601.1	111723	0.0029961	2.52	T/C	0.4	LOC113826099	organic cation transporter protein-like isoform X1
100	NW_020871046.1	264991	0.0030548	2.52	A/G	0.24	LOC113823926	uncharacterized protein LOC113823926
101	NW_020868737.1	183413	0.0031095	2.51	G/A	0.24	LOC113803315	ubiquitin carboxyl-terminal hydrolase 31-like
102	NW_020872942.1	346241	0.0031074	2.51	G/A	0.24	LOC113802674	LOW QUALITY PROTEIN: cytoskeleton-associated protein 5-like
103	NW_020870711.1	689370	0.0030586	2.51	A/G	0.21	LOC113821136	zinc finger protein 474-like isoform X1
104	NW_020868402.1	4602	0.0031349	2.5	T/C	0.33	LOC113807060	transcriptional regulator ATRX-like
105	NW_020868672.1	89809	0.0032292	2.49	T/A	0.41	LOC113802030	F-box DNA helicase 1-like
106	NW_020870795.1	177852	0.0033849	2.47	A/G	0.24	LOC113821766	ABC transporter G family member 9-like
107	NW_020870219.1	1647286	0.0033883	2.47	T/C	0.21	LOC113816912	LOW QUALITY PROTEIN: homogentisate 1,2-dioxygenase-like
108	NW_020872601.1	135116	0.0034988	2.46	C/T	0.26	LOC113830044	vesicular glutamate transporter 1-like isoform X1
109	NW_020872723.1	165852	0.0034882	2.46	G/A	0.27	LOC113800442	contactin-like
110	NW_020871011.1	839460	0.0034911	2.46	A/T	0.48	LOC113823720	protein singed wings 2-like
111	NW_020871106.1	77228	0.0035703	2.45	C/T	0.45	LOC113824459	adhesive plaque matrix protein-like
112	NW_020871962.1	112908	0.003568	2.45	T/A	0.27	LOC113827205	carboxypeptidase D-like
113	NW_020872700.1	178768	0.0035597	2.45	G/T	0.42	LOC113800224	cyclin-F-like
114	NW_020869026.1	615896	0.003524	2.45	C/G	0.25	LOC113805673	putative tyrosine-protein phosphatase non-receptor type 4 isoform X4
115	NW_020870506.1	189343	0.0036565	2.44	T/C	0.27	LOC113819320	solute carrier family 22 member 7-like
116	NW_020872433.1	260401	0.0036501	2.44	G/A	0.22	LOC113828787	pupal cuticle protein 36-like
117	NW_020869878.1	13106	0.0037158	2.43	G/A	0.24	LOC113813459	uncharacterized protein LOC113813459
118	NW_020870523.1	227195	0.0037131	2.43	G/A	0.42	LOC113819445	LOW QUALITY PROTEIN: astacin-like
119	NW_020869494.1	1099825	0.00368	2.43	A/C	0.25	LOC113810088	uncharacterized protein LOC113810088
120	NW_020871215.1	121779	0.0037991	2.42	G/A	0.35	LOC113824913	LOW QUALITY PROTEIN: probable chitinase 2
121	NW_020870582.1	165400	0.003796	2.42	A/T	0.2	LOC113819876	spermidine synthase-like
122	NW_020871314.1	437912	0.0038309	2.42	G/A	0.3	LOC113825230	evolutionarily conserved signaling intermediate in Toll pathway, mitochondrial-like
123	NW_020868971.1	139964	0.0038886	2.41	T/C	0.33	LOC113805291	NPC intracellular cholesterol transporter 1-like
124	NW_020869696.1	635106	0.003865	2.41	T/C	0.41	LOC113811875	HEAT repeat-containing protein 1-like
125	NW_020869250.1	2145	0.0039383	2.4	G/A	0.37	LOC113808007	rab3 GTPase-activating protein catalytic subunit-like
126	NW_020868672.1	89802	0.0040102	2.4	G/A	0.39	LOC113802030	F-box DNA helicase 1-like
127	NW_020870421.1	449800	0.0040271	2.4	T/A	0.2	LOC113818680	protein shank-like isoform X1
128	NW_020869091.1	549446	0.0039858	2.4	C/G	0.4	LOC113806377	cell adhesion molecule 4-like
129	NW_020870061.1	619402	0.0039701	2.4	C/A	0.2	LOC113815149	actin-like
130	NW_020868640.1	90298	0.0041172	2.39	T/C	0.39	LOC113829964	fibrillin-1-like, partial
131	NW_020872422.1	155223	0.0040998	2.39	T/C	0.22	LOC113828664	uncharacterized protein LOC113828664
132	NW_020869172.1	177453	0.004116	2.39	G/A	0.25	LOC113807225	uncharacterized protein LOC113807225
133	NW_020872511.1	295147	0.0041081	2.39	T/C	0.49	LOC113829309	Down syndrome cell adhesion molecule-like protein Dscam2
134	NW_020868505.1	325402	0.0041069	2.39	G/A	0.28	LOC113818369	uncharacterized protein LOC113818369
135	NW_020868505.1	325405	0.0041069	2.39	A/G	0.27	LOC113818369	uncharacterized protein LOC113818369
136	NW_020869259.1	566764	0.0041209	2.39	A/C	0.4	LOC113808063	uncharacterized protein LOC113808063
137	NW_020869259.1	566767	0.0041209	2.39	G/A	0.4	LOC113808063	uncharacterized protein LOC113808063
138	NW_020872460.1	246123	0.0042912	2.37	T/C	0.2	LOC113829013	uncharacterized protein LOC113829013
139	NW_020872570.1	19665	0.0043936	2.36	A/T	0.21	LOC113829809	sphingosine-1-phosphate lyase-like
140	NW_020869055.1	222709	0.0043963	2.36	T/C	0.3	LOC113806046	uncharacterized protein LOC113806046
141	NW_020870483.1	555030	0.0043175	2.36	G/A	0.38	LOC113819104	putative protein TPRXL
142	NW_020869494.1	1099827	0.0043432	2.36	C/A	0.26	LOC113810088	uncharacterized protein LOC113810088
143	NW_020868403.1	167310	0.0044204	2.35	C/T	0.35	LOC113807228	lysine-specific histone demethylase 1A-like isoform X1
144	NW_020872601.1	475240	0.0044979	2.35	G/A	0.39	LOC113830039	uncharacterized protein LOC113830039
145	NW_020868337.1	791821	0.0044205	2.35	A/T	0.28	LOC113803006	tachykinin-like peptides receptor 86C
146	NW_020869527.1	805778	0.0045335	2.34	G/A	0.2	LOC113810417	prickle planar cell polarity protein 3-like
147	NW_020869203.1	127974	0.0047112	2.33	C/A	0.36	LOC113807585	uncharacterized protein LOC113807585
148	NW_020871008.1	193090	0.0046382	2.33	A/C	0.39	LOC113823651	uncharacterized protein LOC113823651 isoform X2
149	NW_020871008.1	193095	0.0046382	2.33	G/T	0.39	LOC113823651	uncharacterized protein LOC113823651 isoform X2
150	NW_020872576.1	426148	0.004672	2.33	C/T	0.37	LOC113829864	dystrophin, isoforms A/C/F/G/H-like
151	NW_020871314.1	437864	0.0046264	2.33	C/T	0.36	LOC113825230	evolutionarily conserved signaling intermediate in Toll pathway, mitochondrial-like
152	NW_020870823.1	502472	0.0046821	2.33	G/A	0.44	LOC113822083	uncharacterized protein LOC113822083
153	NW_020870992.1	232360	0.0047757	2.32	C/G	0.26	LOC113823423	uncharacterized protein LOC113823423
154	NW_020868737.1	183379	0.0048544	2.31	A/G	0.22	LOC113803315	ubiquitin carboxyl-terminal hydrolase 31-like
155	NW_020869970.1	335974	0.004846	2.31	A/T	0.24	LOC113814264	ER membrane protein complex subunit 4-like isoform X1
156	NW_020869841.1	371343	0.0050637	2.3	T/A	0.23	LOC113813126	diphosphoinositol polyphosphate phosphohydrolase 1-like
157	NW_020868678.1	903196	0.0049969	2.3	G/A	0.44	LOC113802894	F-BAR and double SH3 domains protein 2-like
158	NW_020872783.1	102612	0.0051589	2.29	G/A	0.48	LOC113800872	hypothetical protein C7M84_024440
159	NW_020868291.1	226832	0.0051502	2.29	A/G	0.24	LOC113806619	uncharacterized protein LOC113806619, partial
160	NW_020868980.1	324380	0.0051178	2.29	A/G	0.45	LOC113805347	DNA-dependent protein kinase catalytic subunit-like
161	NW_020871314.1	438072	0.0051229	2.29	C/G	0.29	LOC113825230	evolutionarily conserved signaling intermediate in Toll pathway, mitochondrial-like
162	NW_020870368.1	540142	0.0050882	2.29	A/G	0.2	LOC113818091	uncharacterized protein LOC113818091
163	NW_020869527.1	1551777	0.0050903	2.29	A/T	0.29	LOC113810427	YLP motif-containing protein 1-like isoform X6
164	NW_020869384.1	107898	0.0052952	2.28	A/G	0.38	LOC113809038	protein kinase C and casein kinase substrate in neurons protein 1-like
165	NW_020870529.1	587492	0.0052899	2.28	A/G	0.41	LOC113819487	corticotropin-releasing factor receptor 2-like
166	NW_020870075.1	814959	0.0051931	2.28	C/T	0.2	LOC113815315	hypothetical protein C7M84_012757
167	NW_020868672.1	89808	0.0053239	2.27	G/C	0.41	LOC113802030	F-box DNA helicase 1-like
168	NW_020868737.1	180419	0.0055446	2.26	A/T	0.25	LOC113803315	ubiquitin carboxyl-terminal hydrolase 31-like
169	NW_020868675.1	401207	0.0055291	2.26	A/G	0.37	LOC113802766	D-beta-hydroxybutyrate dehydrogenase, mitochondrial-like
170	NW_020870217.1	464835	0.0054781	2.26	A/G	0.2	LOC113816846	proton myo-inositol cotransporter-like
171	NW_020869032.1	527215	0.0054941	2.26	C/A	0.41	LOC113805763	N-acetylated-alpha-linked acidic dipeptidase 2-like
172	NW_020869208.1	225907	0.0056433	2.25	T/A	0.4	LOC113807633	glutamate receptor-like
173	NW_020870248.1	843410	0.0056233	2.25	G/A	0.48	LOC113817105	adapter molecule Crk-like
174	NW_020871008.1	193159	0.0057216	2.24	C/T	0.38	LOC113823651	uncharacterized protein LOC113823651 isoform X2
175	NW_020868552.1	38010	0.0059523	2.23	T/C	0.28	LOC113821841	glycogen [starch] synthase-like isoform X1
176	NW_020868672.1	89824	0.0058735	2.23	C/T	0.36	LOC113802030	F-box DNA helicase 1-like
177	NW_020869494.1	1099823	0.0058263	2.23	A/G	0.26	LOC113810088	uncharacterized protein LOC113810088
178	NW_020869527.1	1454884	0.0059098	2.23	T/C	0.3	LOC113810411	uncharacterized protein LOC113810411
179	NW_020869704.1	445719	0.0060647	2.22	A/G	0.45	LOC113811925	LOW QUALITY PROTEIN: semaphorin-5B-like
180	NW_020869750.1	832959	0.0060584	2.22	G/A	0.21	LOC113812339	keratin-associated protein 5-5-like
181	NW_020869027.1	101062	0.0061002	2.21	C/A	0.24	LOC113805687	molybdate-anion transporter-like isoform X1
182	NW_020868345.1	254802	0.006204	2.21	C/A	0.25	LOC113803300	Kazal-type protease inhibitor
183	NW_020869190.1	156770	0.0062538	2.2	G/C	0.21	LOC113807417	ATP-binding cassette sub-family B member 6, mitochondrial-like
184	NW_020868736.1	64869	0.0064721	2.19	T/A	0.23	LOC113803281	cytospin-A-like isoform X1
185	NW_020872511.1	78312	0.0064387	2.19	T/C	0.48	LOC113829306	protein THEM6-like
186	NW_020869783.1	88052	0.006492	2.19	A/G	0.41	LOC113812621	hypothetical protein C7M84_010600
187	NW_020870513.1	158619	0.0065109	2.19	G/A	0.29	LOC113819352	glycine hydroxylmethyltransferase
188	NW_020871008.1	192927	0.0064752	2.19	C/A	0.31	LOC113823651	uncharacterized protein LOC113823651 isoform X2
189	NW_020869721.1	195095	0.006482	2.19	A/G	0.24	LOC113812114	trichohyalin-like, partial
190	NW_020872906.1	206357	0.0064195	2.19	A/G	0.32	LOC113802368	fat-like cadherin-related tumor suppressor homolog
191	NW_020871266.1	211220	0.0064917	2.19	A/G	0.26	LOC113825070	uncharacterized protein LOC113825070
192	NW_020868607.1	928009	0.0065167	2.19	A/T	0.22	LOC113827044	uncharacterized protein LOC113827044 isoform X1
193	NW_020869898.1	250016	0.0066192	2.18	T/A	0.38	LOC113813682	LOW QUALITY PROTEIN: phospholipase DDHD2-like
194	NW_020870823.1	519874	0.0066777	2.18	A/G	0.44	LOC113822083	uncharacterized protein LOC113822083
195	NW_020869068.1	686832	0.0065543	2.18	C/T	0.21	LOC113806165	39S ribosomal protein L19, mitochondrial-like
196	NW_020872511.1	78252	0.0067323	2.17	T/A	0.36	LOC113829306	protein THEM6-like
197	NW_020868666.1	101265	0.0066862	2.17	C/T	0.28	LOC113801066	uncharacterized protein LOC113801066 isoform X1
198	NW_020871008.1	193146	0.0066838	2.17	T/C	0.37	LOC113823651	uncharacterized protein LOC113823651 isoform X2
199	NW_020871008.1	193162	0.0066838	2.17	G/T	0.37	LOC113823651	uncharacterized protein LOC113823651 isoform X2
200	NW_020870406.1	197521	0.0067758	2.17	C/T	0.38	LOC113818523	uncharacterized protein LOC113818523
201	NW_020869738.1	329036	0.0067677	2.17	C/T	0.33	LOC113812264	tyrosine-protein phosphatase Lar-like
202	NW_020872964.1	370185	0.0068095	2.17	G/C	0.21	LOC113802827	LOW QUALITY PROTEIN: helicase POLQ-like
203	NW_020870243.1	128783	0.0068917	2.16	T/C	0.48	LOC113817063	hypothetical protein C7M84_014112
204	NW_020872641.1	158464	0.0069578	2.16	T/A	0.35	LOC113830476	uncharacterized protein LOC113830476
205	NW_020869938.1	376770	0.0068442	2.16	C/T	0.29	LOC113814021	charged multivesicular body protein 6-A-like
206	NW_020872576.1	518556	0.0069771	2.16	G/T	0.24	LOC113829864	dystrophin, isoforms A/C/F/G/H-like
207	NW_020872449.1	849641	0.0069766	2.16	T/A	0.24	LOC113828922	homeotic protein empty spiracles-like
208	NW_020868455.1	858730	0.0069947	2.16	G/T	0.35	LOC113813071	dynein heavy chain 5, axonemal-like
209	NW_020868455.1	858732	0.0069947	2.16	A/C	0.35	LOC113813071	dynein heavy chain 5, axonemal-like
210	NW_020872505.1	63160	0.0070394	2.15	T/G	0.25	LOC113829225	WD repeat-containing protein 7-like isoform X12
211	NW_020869915.1	181630	0.0070601	2.15	G/A	0.43	LOC113813833	E3 ubiquitin-protein ligase Mdm2-like
212	NW_020868762.1	219381	0.0070774	2.15	C/T	0.44	LOC113803462	7SK snRNA methylphosphate capping enzyme-like isoform X1
213	NW_020871225.1	331415	0.0073029	2.14	T/A	0.24	LOC113824941	28S ribosomal protein S36, mitochondrial-like
214	NW_020869813.1	285569	0.0074949	2.13	T/C	0.33	LOC113812886	uncharacterized protein LOC113812886
215	NW_020869899.1	466748	0.0073917	2.13	G/A	0.36	LOC113813703	microfibril-associated glycoprotein 4-like
216	NW_020869540.1	961232	0.0073784	2.13	C/T	0.24	LOC113810650	acyl-CoA synthetase family member 3, mitochondrial-like
217	NW_020871007.1	481323	0.0075371	2.12	C/T	0.37	LOC113823632	inositol hexakisphosphate kinase 1-like
218	NW_020868337.1	509337	0.0075325	2.12	A/G	0.29	LOC113802992	leucine-rich repeat-containing protein 15-like
219	NW_020869186.1	602871	0.0075779	2.12	G/A	0.35	LOC113807389	N6-adenosine-methyltransferase catalytic subunit-like isoform X1
220	NW_020869878.1	13069	0.0076864	2.11	A/T	0.41	LOC113813459	uncharacterized protein LOC113813459
221	NW_020871047.1	28238	0.0076772	2.11	G/A	0.21	LOC113823943	XK-related protein 6-like isoform X1
222	NW_020872753.1	137035	0.0077498	2.11	A/G	0.45	LOC113800653	carbohydrate sulfotransferase 11-like isoform X1
223	NW_020870068.1	201988	0.0077447	2.11	C/A	0.21	LOC113815243	protein pelota-like
224	NW_020872590.1	805868	0.0078272	2.11	A/T	0.26	LOC113829932	uncharacterized protein LOC113829932
225	NW_020869527.1	1454858	0.0077871	2.11	G/A	0.4	LOC113810411	uncharacterized protein LOC113810411
226	NW_020870721.1	344543	0.0080173	2.1	G/A	0.22	LOC113821166	vacuolar protein sorting-associated protein 41 homolog
227	NW_020869679.1	52447	0.0081463	2.09	T/A	0.34	LOC113811739	L-fucose kinase-like
228	NW_020869822.1	151153	0.0080363	2.09	T/C	0.31	LOC113812934	uncharacterized protein LOC113812934
229	NW_020871737.1	137044	0.0082641	2.08	G/A	0.44	LOC113826584	zwei Ig domain protein zig-8-like
230	NW_020869915.1	181870	0.0082449	2.08	T/C	0.46	LOC113813833	E3 ubiquitin-protein ligase Mdm2-like
231	NW_020872576.1	654550	0.0083535	2.08	G/C	0.28	LOC113829862	dystrophin-like isoform X1
232	NW_020872915.1	990895	0.0084026	2.08	C/T	0.21	LOC113802433	protein FRG1-like
233	NW_020872915.1	990923	0.0084026	2.08	G/C	0.21	LOC113802433	protein FRG1-like
234	NW_020872915.1	990981	0.0084026	2.08	A/T	0.21	LOC113802433	protein FRG1-like
235	NW_020868700.1	1187633	0.008304	2.08	C/T	0.22	LOC113803046	uncharacterized protein LOC113803046
236	NW_020870579.1	60677	0.0085897	2.07	A/T	0.29	LOC113819856	uncharacterized protein LOC113819856 isoform X3
237	NW_020870029.1	124821	0.0085679	2.07	A/G	0.28	LOC113814900	tether containing UBX domain for GLUT4-like
238	NW_020871008.1	192966	0.0085311	2.07	G/A	0.4	LOC113823651	uncharacterized protein LOC113823651 isoform X2
239	NW_020870314.1	572922	0.0085006	2.07	T/G	0.21	LOC113817671	formylglycine-generating enzyme-like
240	NW_020870314.1	572986	0.0085006	2.07	C/T	0.21	LOC113817671	formylglycine-generating enzyme-like
241	NW_020868837.1	631871	0.0084446	2.07	T/C	0.25	LOC113804034	uncharacterized protein LOC113804034
242	NW_020871771.1	177984	0.0086144	2.06	T/C	0.29	LOC113826669	uncharacterized protein LOC113826669
243	NW_020870506.1	189409	0.0086626	2.06	G/A	0.32	LOC113819320	solute carrier family 22 member 7-like
244	NW_020869578.1	289286	0.0086309	2.06	G/A	0.48	LOC113810956	V-type proton ATPase 116 kDa subunit a-like isoform X1
245	NW_020869970.1	335940	0.008692	2.06	G/A	0.23	LOC113814264	ER membrane protein complex subunit 4-like isoform X1
246	NW_020869970.1	336046	0.008692	2.06	G/A	0.23	LOC113814264	ER membrane protein complex subunit 4-like isoform X1
247	NW_020869970.1	336172	0.008692	2.06	G/T	0.23	LOC113814264	ER membrane protein complex subunit 4-like isoform X1
248	NW_020869970.1	336276	0.008692	2.06	A/T	0.23	LOC113814264	ER membrane protein complex subunit 4-like isoform X1
249	NW_020868741.1	489878	0.0087076	2.06	A/G	0.24	LOC113803333	isocitrate dehydrogenase [NAD] subunit beta, mitochondrial-like isoform X2
250	NW_020869489.1	562382	0.0086329	2.06	C/G	0.35	LOC113810051	integrator complex subunit 7-like
251	NW_020872449.1	849676	0.0087764	2.06	C/T	0.21	LOC113828922	homeotic protein empty spiracles-like
252	NW_020869020.1	47971	0.0088936	2.05	C/T	0.21	LOC113805605	immediate early response 3-interacting protein 1-like
253	NW_020869504.1	102682	0.0089777	2.05	T/C	0.25	LOC113810227	LOW QUALITY PROTEIN: myosin heavy chain, muscle-like
254	NW_020869062.1	373797	0.0089324	2.05	T/C	0.48	LOC113806114	fibrocystin-L-like
255	NW_020868868.1	591336	0.0089225	2.05	C/T	0.47	LOC113804378	neurotrypsin-like
256	NW_020871636.1	665191	0.0089205	2.05	T/G	0.45	LOC113826253	transducin beta-like protein 3
257	NW_020871636.1	665192	0.0089205	2.05	T/A	0.45	LOC113826253	transducin beta-like protein 3
258	NW_020868435.1	38868	0.0090404	2.04	A/G	0.26	LOC113810647	probable chitinase 10 isoform X1
259	NW_020870513.1	158675	0.0091148	2.04	A/G	0.29	LOC113819352	glycine hydroxylmethyltransferase
260	NW_020869207.1	181457	0.0090718	2.04	T/C	0.32	LOC113807621	zinc finger-containing ubiquitin peptidase 1-like
261	NW_020869433.1	383846	0.0090536	2.04	C/T	0.38	LOC113809580	uncharacterized protein LOC113809580
262	NW_020870377.1	756006	0.0090283	2.04	A/T	0.49	LOC113818240	uncharacterized protein LOC113818240 isoform X1
263	NW_020869050.1	1981800	0.0092214	2.04	A/G	0.33	LOC113805990	adenylate cyclase
264	NW_020869262.1	2122396	0.0090627	2.04	C/A	0.37	LOC113808119	citron Rho-interacting kinase-like isoform X1
265	NW_020869034.1	21376	0.0093756	2.03	C/T	0.48	LOC113805778	caspase-1-like
266	NW_020869034.1	21390	0.0093756	2.03	G/A	0.48	LOC113805778	caspase-1-like
267	NW_020870230.1	132881	0.0092462	2.03	C/T	0.43	LOC113816998	uncharacterized protein LOC113816998
268	NW_020872767.1	162811	0.0094342	2.03	T/A	0.2	LOC113800776	LOW QUALITY PROTEIN: neurexin-1-like
269	NW_020872772.1	723610	0.0093869	2.03	A/T	0.27	LOC113800807	regulator of microtubule dynamics protein 1-like
270	NW_020872772.1	723666	0.0093869	2.03	C/T	0.27	LOC113800807	regulator of microtubule dynamics protein 1-like
271	NW_020868548.1	225986	0.0095377	2.02	G/A	0.44	LOC113821477	nucleolar and coiled-body phosphoprotein 1-like
272	NW_020869784.1	238239	0.0095696	2.02	G/A	0.37	LOC113812650	uncharacterized protein LOC113812650
273	NW_020872841.1	247889	0.0096258	2.02	C/T	0.42	LOC113801804	LOW QUALITY PROTEIN: uncharacterized protein LOC113801804
274	NW_020871005.1	136124	0.009879	2.01	T/G	0.27	LOC113823597	conserved oligomeric Golgi complex subunit 1-like isoform X1
275	NW_020868396.1	171878	0.0098178	2.01	G/T	0.22	LOC113806760	protein diaphanous-like isoform X1
276	NW_020870675.1	205403	0.0098546	2.01	T/C	0.28	LOC113820750	carbohydrate sulfotransferase 8-like
277	NW_020871525.1	358379	0.0098738	2.01	C/T	0.3	LOC113825899	transient receptor potential cation channel subfamily A member 1 homolog
278	NW_020872511.1	364053	0.009806	2.01	A/T	0.48	LOC113829309	Down syndrome cell adhesion molecule-like protein Dscam2
279	NW_020872511.1	364054	0.009806	2.01	T/G	0.48	LOC113829309	Down syndrome cell adhesion molecule-like protein Dscam2
280	NW_020870403.1	541757	0.0097208	2.01	G/T	0.44	LOC113818498	RNA-binding protein 28-like
281	NW_020869804.1	680846	0.0097872	2.01	C/T	0.41	LOC113812783	uncharacterized protein LOC113812783
282	NW_020869622.1	116905	0.0099083	2	C/T	0.47	LOC113811290	trafficking protein particle complex subunit 1-like
283	NW_020870811.1	258687	0.009925	2	C/G	0.41	LOC113821995	uncharacterized protein LOC113821995
